# Supplementary material for: The Prevalence, Characteristics and Risk Factors of Persistent Symptoms in Non-Hospitalized and Hospitalized Children with SARS-CoV-2 Infection Followed-Up for up to 12 Months: A Prospective, Cohort Study in Rome, Italy
Source: J Clin Med. 2022 Nov 16;11(22):6772. doi: 10.3390/jcm11226772 (PMC9692851; doi:10.3390/jcm11226772)
Supplement: Supplementary file 1 [file jcm-11-06772-s001.zip]

Archive with 1 entries (1 files):
- jcm-2006365-supplementary.pdf
